# Supplementary material for: Genetic Control of Organ Shape and Tissue Polarity
Source: PLoS Biol. 2010 Nov 9;8(11):e1000537. doi: 10.1371/journal.pbio.1000537 (PMC2976718; doi:10.1371/journal.pbio.1000537)
Supplement: Table S2 — Growth data for each region (relates to Figure 3 ). An Excel table showing the growth along the principal direction of growth (Kmax), the growth perpendicular to that within the plane of the petal surface (Kmin), the anisotropy (Kmax/Kmin), and the orientation (θ) of the principal direction of growth for each region (see Figure S12) for each step (300–340 h, 340–380 h, 380–420 h, and 420–460 h). The sheets “Dorsal,” “Lateral,” “Ventral,” and “Tube” each give the growth data for the named petal section. (0.13 MB XLS) [file pbio.1000537.s015.xls]

## Sheet: Dorsal
420-460h
Region	1	2	3	4	5	6	7	8	9	10	11	12	13	14	15	16	17	18	19	20	21	22	23	24	25	26	27	28	29	30	31	32	33	34	35	36	37	38	39	40	41	42	43	44	45	46	47	48
Timestep (h)	40	40	40	40	40	40	40	40	40	40	40	40	40	40	40	40	40	40	40	40	40	40	40	40	40	40	40	40	40	40	40	40	40	40	40	40	40	40	40	40	40	40	40	40	40	40	40	40
Kmax	0.000918831	0.00189332	0.00567376	0.00693972	0.00701668	0.00596937	0.00542418	0.00255726	0.00443293	0.00523882	0.00357222	0.00476973	0.00521732	0.00695134	0.00237696	0.00263102	0.00350533	0.00595627	0.00352962	0.0034884	0.00315038	0.00324365	0.00572508	0.00520797	0.00438917	0.00516072	0.00240696	0.0017999	0.00140283	0.002692	0.00366507	0.00332188	0.0028248	0.00247455	0.00538567	0.00424925	0.00468411	0.00432252	0.00435542	0.00591998	0.00468408	0.00171987	0.00396193	0.00509871	0.00425917	0.00325726	0.00284817	0.00231717
Kmin	8.08306e-05	0.000170688	0.00205462	0.00363539	0.00327106	0.00279775	0.00156834	0.000371701	0.00348109	0.00304556	0.000934115	0.00065162	0.00195715	0.00362133	1.2646e-05	0.00118425	0.00228641	0.0044286	0.00303229	0.00265861	0.000914499	0.00112058	0.00273279	0.00157681	0.000920349	0.0013156	0.00213213	0.000842791	6.03552e-05	0.00121175	0.00335903	0.00120249	0.00221075	0.000892276	0.00393281	0.0025498	0.00309035	0.00385434	0.00372956	0.00273025	0.00192839	0.000455443	0.00184679	0.00255608	0.00267873	0.00131405	0.0027062	0.00183641
Kmax/Kmin	11.3674	11.0922	2.76147	1.90894	2.14508	2.13363	3.45856	6.87988	1.27343	1.72015	3.82418	7.31981	2.66577	1.91955	187.962	2.22168	1.53311	1.34496	1.16401	1.31211	3.44493	2.89462	2.09496	3.30286	4.76903	3.9227	1.1289	2.13564	23.2429	2.22158	1.09111	2.76251	1.27775	2.77331	1.36942	1.6665	1.51572	1.12147	1.16781	2.16829	2.42901	3.77626	2.1453	1.99474	1.58999	2.4788	1.05246	1.26179
θ	0.322968	0.304953	-0.711238	-0.284022	-0.156225	-0.403086	-0.472509	-0.779773	-0.423447	0.299396	0.300126	0.307718	0.280176	-0.0857936	-0.719316	-0.789062	-0.546237	-0.637648	-0.968443	-0.652873	-0.638167	-0.437854	-0.53893	-0.778208	-0.876586	-0.703999	-0.989983	0.301645	0.282154	0.0246237	0.827106	0.111811	-0.347151	-0.0714578	-0.173116	0.272014	0.209293	0.280632	0.258286	-0.337195	-0.150055	0.261235	0.290221	0.300873	0.10138	0.293483	0.100006	-0.0165717
380-420h
Region	1	2	3	4	5	6	7	8	9	10	11	12	13	14	15	16	17	18	19	20	21	22	23	24	25	26	27	28	29	30	31	32	33	34	35	36	37	38	39	40	41	42	43	44	45	46	47	48	49
Timestep (h)	40	40	40	40	40	40	40	40	40	40	40	40	40	40	40	40	40	40	40	40	40	40	40	40	40	40	40	40	40	40	40	40	40	40	40	40	40	40	40	40	40	40	40	40	40	40	40	40	40
Kmax	0.0323297	0.0190962	0.0221861	0.0161478	0.02144	0.0313164	0.0191644	0.0297522	0.034363	0.0331898	0.0249694	0.0286997	0.0353214	0.0331005	0.0278583	0.0341651	0.0246074	0.0282995	0.0310153	0.0167654	0.0113133	0.0117286	0.0206384	0.0223276	0.018189	0.0202858	0.0239729	0.0245053	0.0239427	0.023712	0.0317351	0.030493	0.02177	0.0191526	0.0173628	0.013822	0.0134884	0.0116118	0.00920825	0.0130181	0.00972201	0.0125314	0.0185304	0.0221048	0.0203938	0.0166724	0.0280208	0.0256752	0.0205493
Kmin	0.0235764	0.0138817	0.0167324	0.015087	0.0181616	0.0184921	0.0172624	0.0208225	0.0250263	0.0241465	0.0204654	0.0224686	0.0224202	0.0223333	0.0219481	0.0237835	0.0209851	0.0223091	0.0212856	0.00957896	0.00507217	0.00703242	0.0183257	0.0186195	0.0159958	0.0160356	0.0185327	0.0201832	0.0186732	0.0183077	0.0212043	0.0215864	0.0141006	0.0114587	0.0112789	0.00937092	0.00841157	0.00644864	0.00511597	0.00817953	0.00607961	0.00562195	0.013765	0.0158716	0.0147836	0.0118913	0.0183099	0.0155602	0.0141871
Kmax/Kmin	1.37127	1.37564	1.32594	1.07031	1.18051	1.6935	1.11019	1.42885	1.37307	1.37452	1.22008	1.27733	1.57543	1.48212	1.26928	1.4365	1.17261	1.26852	1.45711	1.75023	2.23046	1.6678	1.1262	1.19915	1.13711	1.26505	1.29355	1.21414	1.28219	1.29519	1.49664	1.41261	1.54391	1.67144	1.53941	1.47499	1.60356	1.80066	1.7999	1.59154	1.59912	2.22902	1.3462	1.39273	1.37949	1.40207	1.53036	1.65006	1.44845
θ	-0.116813	0.454825	0.488833	0.105496	0.065138	-1.08471	-0.228736	0.0313984	-0.340998	-0.239224	-0.0555458	-0.0231063	-0.716792	-0.85871	-0.588208	-0.480417	-0.29123	-0.231026	-0.00997665	-1.15964	-0.247392	-0.329395	0.334058	0.337611	-0.0397625	0.40464	0.503782	0.494303	0.394847	0.0997068	-0.00360263	-0.0316567	-1.23372	-1.11271	-0.918285	-0.731866	-0.879018	-0.488212	-0.470844	-1.07429	-0.914269	-0.0298911	0.250856	0.263229	0.294573	-0.85168	-1.13208	-1.18269	-1.16224
340-380h
Region	1	2	3	4	5	6	7	8	9	10	11	12	13	14	15	16	17	18	19	20	21	22	23	24	25	26	27	28	29	30	31	32	33	34	35	36	37	38	39	40	41	42	43	44	45	46	47	48	49
Timestep (h)	40	40	40	40	40	40	40	40	40	40	40	40	40	40	40	40	40	40	40	40	40	40	40	40	40	40	40	40	40	40	40	40	40	40	40	40	40	40	40	40	40	40	40	40	40	40	40	40	40
Kmax	0.027096	0.0352048	0.0302511	0.0265098	0.0339	0.0294309	0.0271291	0.0331495	0.0317136	0.0295288	0.0196212	0.0243935	0.0300702	0.0306487	0.0298833	0.0289784	0.0310046	0.0266635	0.0228123	0.0272788	0.0331925	0.0185243	0.0230172	0.0228198	0.0223418	0.0358104	0.0325796	0.0304736	0.0310186	0.0283904	0.0295809	0.0312523	0.0277384	0.02848	0.0298893	0.0277436	0.0289847	0.0287989	0.0329552	0.0367403	0.0269339	0.0302409	0.0319253	0.0287262	0.0318269	0.027256	0.028957	0.0276183	0.0299289
Kmin	0.0154122	0.023499	0.0221789	0.0182694	0.0203492	0.0214111	0.0169432	0.0184984	0.0206147	0.0174148	0.0110823	0.0134835	0.0188923	0.0195147	0.0194447	0.0187339	0.0195804	0.0199881	0.018145	0.022466	0.0211105	0.012687	0.0174643	0.0136947	0.0125032	0.022586	0.0204937	0.0181277	0.0188988	0.0168153	0.0180779	0.0194844	0.0166171	0.0168473	0.019412	0.0221029	0.023608	0.023248	0.022049	0.0223893	0.0188064	0.0214359	0.0224646	0.019431	0.0203194	0.0173109	0.0180216	0.0177249	0.0210231
Kmax/Kmin	1.75808	1.49814	1.36396	1.45105	1.66592	1.37456	1.60118	1.79202	1.5384	1.69561	1.77049	1.80914	1.59167	1.57054	1.53683	1.54685	1.58345	1.33397	1.25722	1.21422	1.57232	1.4601	1.31796	1.66632	1.78688	1.58552	1.58974	1.68105	1.6413	1.68837	1.6363	1.60397	1.66927	1.69048	1.53973	1.2552	1.22775	1.23877	1.49464	1.64097	1.43217	1.41076	1.42114	1.47837	1.56633	1.5745	1.60679	1.55816	1.42362
θ	-0.0306584	0.505798	-0.0932814	-0.063984	-1.31319	-0.360069	-0.0977552	-0.586865	-0.710772	-0.302963	-0.0112937	0.0706588	1.5128	-0.568173	-0.564887	0.214005	0.269977	-0.144624	0.0538528	0.110682	0.395833	-0.0221194	0.00783072	-0.069346	0.0784471	1.45887	1.54638	-1.30279	-1.11081	-1.21033	-0.844316	-0.998551	-1.43018	-1.40693	-0.221273	-0.150356	0.0112359	0.168463	-1.16526	-1.51821	0.25895	0.386241	0.393875	0.0134316	-0.168494	-0.137931	-0.484623	-0.456022	-0.326327
300-340h
Region	1	2	3	4	5	6	7	8
Timestep (h)	40	40	40	40	40	40	40	40
Kmax	0.0122538	0.0130024	0.0158136	0.016976	0.0155278	0.0178499	0.0151281	0.0188184
Kmin	0.00878596	0.00834676	0.0107248	0.011394	0.0107449	0.0120565	0.0106621	0.0134932
Kmax/Kmin	1.39471	1.55778	1.47449	1.48991	1.44514	1.48052	1.41886	1.39466
θ	-0.350598	-0.355765	-1.28233	-0.538489	-0.408853	-0.16682	-0.82121	0.0214596
[truncated: 39 more columns]

## Sheet: Lateral
420-460h
Region	1	2	3	4	5	6	7	8	9	10	11	12	13	14	15	16	17	18	19	20	21	22	23	24	25	26	27	28	29	30	31	32	33	34	35	36	37	38	39	40	41	42	43	44	45	46	47	48	49
Timestep (h)	40	40	40	40	40	40	40	40	40	40	40	40	40	40	40	40	40	40	40	40	40	40	40	40	40	40	40	40	40	40	40	40	40	40	40	40	40	40	40	40	40	40	40	40	40	40	40	40	40
Kmax	0.0156336	0.0131662	0.0121406	0.0113565	0.0167251	0.01496	0.0177843	0.0174327	0.0183365	0.0144515	0.00172647	0.00682938	0.00579788	0.00843936	0.01875	0.0168522	0.00861166	0.0147879	0.0134044	0.0176055	0.0161848	0.017439	0.012406	0.0157003	0.0119858	0.0121699	0.0139963	0.0102899	0.00999187	0.0061568	0.00313704	0.00603734	0.00317026	0.0112119	0.00160254	0.000980663	0.0017547	0.00475969	0.00659527	0.0047893	0.00349413	0.00629919	0.00858764	0.00601474	0.0120351	0.0141167	0.0130082	0.00173155	0.00131849
Kmin	0.00641776	0.00435543	0.00405491	0.00426563	0.0056714	0.00499687	0.00960326	0.00902789	0.00989148	0.00531895	0.000955521	0.00620652	0.00524248	0.00388801	0.00813423	0.00571673	0.00529814	0.00808407	0.00683288	0.00928992	0.00633319	0.00855043	0.00749665	0.00920459	0.00439853	0.00541102	0.00561493	0.00458549	0.00425678	0.00308789	0.000730969	0.00241819	0.000247973	0.00380196	0.00058699	0.000823693	0.00106518	0.00336302	0.00526517	0.00246487	0.000232525	0.00336956	0.00214496	0.00273015	0.00455782	0.0043371	0.00503513	0.00114669	0.00115223
Kmax/Kmin	2.43598	3.02294	2.99406	2.66234	2.94902	2.99388	1.8519	1.93098	1.85376	2.71699	1.80684	1.10036	1.10594	2.17061	2.30507	2.94787	1.62541	1.82926	1.96175	1.89512	2.55555	2.03955	1.65487	1.7057	2.72496	2.2491	2.4927	2.24402	2.34729	1.99385	4.29161	2.49663	12.7847	2.94897	2.73009	1.19057	1.64732	1.4153	1.25262	1.94302	15.0269	1.86944	4.00364	2.20308	2.64055	3.25488	2.5835	1.51004	1.1443
θ	0.571685	0.578615	0.598998	0.619835	0.500024	0.528495	0.571882	0.566918	0.566784	0.515825	0.267696	-0.444334	1.0829	-0.178492	0.628813	0.645187	0.119147	0.567205	0.468453	0.438934	0.454285	0.510992	0.314114	0.374413	0.503689	0.452621	0.44612	0.561289	0.611401	0.570973	0.637318	0.378796	0.563263	0.600319	-0.00505599	-0.0786703	0.378983	1.27399	-0.145844	-0.225548	0.629313	1.07133	0.678928	0.994703	0.729978	0.557894	0.59056	0.927453	-0.489759
380-420h
Region	1	2	3	4	5	6	7	8	9	10	11	12	13	14	15	16	17	18	19	20	21	22	23	24	25	26	27	28	29	30	31	32	33	34	35	36	37	38	39	40	41	42	43	44	45	46	47	48	49
Timestep (h)	40	40	40	40	40	40	40	40	40	40	40	40	40	40	40	40	40	40	40	40	40	40	40	40	40	40	40	40	40	40	40	40	40	40	40	40	40	40	40	40	40	40	40	40	40	40	40	40	40
Kmax	0.0228616	0.026388	0.0308842	0.0270176	0.0290339	0.029193	0.0122161	0.0180549	0.0165753	0.0212495	0.0296206	0.0211991	0.0192357	0.0242377	0.0269677	0.0201198	0.0274559	0.0234808	0.0210955	0.020983	0.028587	0.0252772	0.0279997	0.0261052	0.0284657	0.0217787	0.0105412	0.0226406	0.0112288	0.0133182	0.0192722	0.0267031	0.0281674	0.0232835	0.0233839	0.0219363	0.0202099	0.0132659	0.0152165	0.024567	0.0111879	0.0128325	0.0192931	0.0187742	0.0131901	0.0177395	0.0131392	0.0278399	0.00952068
Kmin	0.0216076	0.0196736	0.0210045	0.0220518	0.0287301	0.0290005	0.00601052	0.0135718	0.0105758	0.0130911	0.0208194	0.0188225	0.0139175	0.0189106	0.0191572	0.0162388	0.022676	0.0205252	0.0195718	0.0185866	0.027705	0.0246232	0.024973	0.0216655	0.0242746	0.0149428	0.00955555	0.0148461	0.00998677	0.0112577	0.0134102	0.0187831	0.0223812	0.0179652	0.02108	0.01864	0.013468	0.00757107	0.0106003	0.0128265	0.0073294	0.00710652	0.00901545	0.0108948	0.00960994	0.0120765	0.00961224	0.0209834	0.00919114
Kmax/Kmin	1.05804	1.34129	1.47036	1.22519	1.01057	1.00664	2.03245	1.33032	1.56728	1.6232	1.42274	1.12626	1.38213	1.2817	1.4077	1.239	1.21079	1.144	1.07785	1.12893	1.03183	1.02656	1.1212	1.20492	1.17266	1.45747	1.10315	1.52502	1.12437	1.18304	1.43713	1.42166	1.25853	1.29603	1.10929	1.17684	1.50059	1.75218	1.43548	1.91533	1.52645	1.80574	2.14001	1.72323	1.37255	1.46893	1.36693	1.32676	1.03585
θ	1.47083	0.823174	0.852584	-0.588689	-1.25003	0.948248	-0.399507	-1.13648	-0.976871	-1.35302	-0.16251	-0.553617	-0.82344	-0.478076	-0.390603	-1.04914	-0.595785	-0.637693	-0.803176	-0.516105	1.3825	1.35674	-0.422134	-1.52216	1.41825	1.35903	-1.42909	1.48752	-1.19737	-1.48755	1.42205	1.14461	0.740893	-1.56261	0.426552	1.37881	1.48068	-0.867291	-1.18311	-1.45465	-0.921023	-0.897824	-1.33474	-1.54288	-1.20507	-0.398909	-0.585582	0.0157709	0.869045
340-380h
Region	1	2	3	4	5	6	7	8	9	10	11	12	13	14	15	16	17	18	19	20	21	22	23	24	25	26	27	28	29	30	31	32	33	34	35	36	37	38	39	40	41	42	43	44	45	46	47	48	49
Timestep (h)	40	40	40	40	40	40	40	40	40	40	40	40	40	40	40	40	40	40	40	40	40	40	40	40	40	40	40	40	40	40	40	40	40	40	40	40	40	40	40	40	40	40	40	40	40	40	40	40	40
Kmax	0.0241519	0.0384023	0.029919	0.0277583	0.0339474	0.0283364	0.0210923	0.0218217	0.0170049	0.0196183	0.0242358	0.0291128	0.0324979	0.0381731	0.0388341	0.0381908	0.0271774	0.0231452	0.0325586	0.0358108	0.0377099	0.0387388	0.0372723	0.0359638	0.0346188	0.0359442	0.0371777	0.0377315	0.0326326	0.0347839	0.0361479	0.0403437	0.0293828	0.0237933	0.0183504	0.0346142	0.0368326	0.0426922	0.0372621	0.0359671	0.0462284	0.0370285	0.0215236	0.0386511	0.0401896	0.0350147	0.040609	0.0441722	0.0156525
Kmin	0.0152348	0.0207865	0.013662	0.0155269	0.0138857	0.0186812	0.0129303	0.0170196	0.0144881	0.0137923	0.0134155	0.0140512	0.0281382	0.0202637	0.0219539	0.0236754	0.0259318	0.0200087	0.0269571	0.0236227	0.0200907	0.0218594	0.0218743	0.0188793	0.0185573	0.0193802	0.0253103	0.0194156	0.0199164	0.017968	0.0194541	0.0202284	0.021235	0.0208714	0.0144931	0.0194831	0.0176743	0.0208928	0.0171335	0.0174526	0.0198296	0.0177026	0.0165553	0.0206552	0.0180736	0.0182823	0.020561	0.0196043	0.0147824
Kmax/Kmin	1.58531	1.84747	2.18994	1.78775	2.44478	1.51684	1.63123	1.28215	1.17371	1.42241	1.80656	2.07191	1.15494	1.88382	1.7689	1.6131	1.04803	1.15676	1.20779	1.51595	1.87698	1.77218	1.70393	1.90493	1.86551	1.85469	1.46888	1.94336	1.63849	1.93589	1.85812	1.99441	1.38369	1.13999	1.26615	1.77662	2.08396	2.04339	2.17481	2.06085	2.33129	2.0917	1.3001	1.87125	2.22366	1.91523	1.97506	2.25319	1.05886
θ	1.54235	-0.447947	-1.30232	-0.847743	-1.26655	-0.0513091	-0.919969	-0.626504	-1.19252	1.43884	1.41235	-1.507	-1.27043	-1.03385	-0.992739	-1.05058	-0.985735	0.218231	-1.09397	-1.39293	-0.958326	-1.02591	-1.40243	-0.801739	-0.808726	-1.43078	-1.42493	-1.00542	-0.524247	-0.302102	-0.524661	-0.50515	-1.47006	0.454202	1.37843	0.0980895	-1.44595	-0.0740702	-0.191131	0.219042	0.485548	0.901412	-1.43686	-0.0139268	1.22391	-0.187524	-0.0908677	0.611689	-1.02002
300-340h
Region	1	2	3	4	5	6	7	8	9	10	11	12	13	14	15
Timestep (h)	40	40	40	40	40	40	40	40	40	40	40	40	40	40	40
Kmax	0.0108761	0.0146652	0.010741	0.00688552	0.00738183	0.00913937	0.0111979	0.0168035	0.0170806	0.00984615	0.0125173	0.0108498	0.0139192	0.0130251	0.0160585
Kmin	0.00430908	0.0119707	0.00679724	0.00332808	0.00630792	0.00709106	0.00832085	0.00903018	0.0134416	0.00571079	0.00986369	0.00379632	0.00537769	0.0063519	0.013504
Kmax/Kmin	2.52399	1.22509	1.58021	2.06892	1.17025	1.28886	1.34577	1.86082	1.27072	1.72413	1.26903	2.85798	2.58831	2.05058	1.18917
θ	-0.861804	-0.203858	0.409647	0.386824	0.615777	0.259518	0.226122	-0.861736	-0.66135	0.0581586	0.506942	0.728038	-0.109846	0.16717	0.649104
[truncated: 39 more columns]

## Sheet: Ventral
420-460h
Region	1	2	3	4	5	6	7	8	9	10	11	12	13	14	15	16	17	18	19	20	21	22	23	24	25	26	27	28	29	30	31	32	33	34	35	36	37	38	39	40	41	42	43	44	45	46	47	48	49
Timestep (h)	40	40	40	40	40	40	40	40	40	40	40	40	40	40	40	40	40	40	40	40	40	40	40	40	40	40	40	40	40	40	40	40	40	40	40	40	40	40	40	40	40	40	40	40	40	40	40	40	40
Kmax	0.00328612	0.00601518	0.00684909	0.00740881	0.00363254	0.00392094	0.00495901	0.00289362	0.00746285	0.00418571	0.00704655	0.00784538	0.00769959	0.00620856	0.00225624	0.00296998	0.00401774	0.00487827	0.00600289	0.00334491	0.00500395	0.00573105	0.00748992	0.00308302	0.00460626	0.00363086	0.0051471	0.00445051	0.00414106	0.0082505	0.00810516	0.00751307	0.00679426	0.00738566	0.00731301	0.00276804	0.00213668	0.00300554	0.0039748	0.003751	0.00375217	0.00843299	0.00828103	0.0066291	0.00772662	0.0058884	0.00620356	0.00602361	0.00577829
Kmin	0.00137391	0.00231642	0.00606509	0.00482446	0.00167089	0.00298857	0.00325467	0.000990107	0.00595344	0.00131284	0.00575539	0.0071134	0.00711768	0.00422852	0.0017554	0.00256137	0.00298474	0.00216889	0.00526167	0.00172836	0.00279576	0.00357651	0.00444145	0.0014918	0.00131589	0.000466509	0.000427135	0.00107838	0.000536506	0.00770359	0.00734191	0.00645709	0.00653982	0.00696511	0.00694859	0.00216234	0.00123047	0.00111691	0.00284423	0.00269324	0.00182094	0.00629702	0.00780646	0.00518158	0.005876	0.0015476	0.0032645	0.00492883	0.00537992
Kmax/Kmin	2.39181	2.59676	1.12926	1.53568	2.17402	1.31198	1.52366	2.92253	1.25353	3.18828	1.22434	1.1029	1.08176	1.46826	1.28531	1.15953	1.3461	2.2492	1.14087	1.9353	1.78984	1.60241	1.68637	2.06665	3.50048	7.78305	12.0503	4.12705	7.71858	1.07099	1.10396	1.16354	1.03891	1.06038	1.05244	1.28011	1.73647	2.69093	1.39749	1.39275	2.06057	1.3392	1.06079	1.27936	1.31495	3.80486	1.90031	1.22212	1.07405
θ	0.671716	-0.810995	-0.543484	-0.423506	1.12825	-1.17079	0.235707	0.505915	-0.317246	-0.535539	-0.421389	-0.225153	-1.42119	-0.456509	-1.08466	1.20197	-1.32408	-1.11004	-0.868673	0.384356	0.419745	-0.519181	-0.367044	-0.779249	-1.0777	-0.971738	-1.029	-0.928575	-0.813977	0.187008	-0.0866093	-0.522613	-1.00731	-1.41909	-1.36692	0.494698	0.482698	-0.453593	0.481328	0.550833	0.408105	-1.40371	0.828972	-1.4807	-1.5354	-0.552492	-0.676991	-0.897963	1.49543
380-420h
Region	1	2	3	4	5	6	7	8	9	10	11	12	13	14	15	16	17	18	19	20	21	22	23	24	25	26	27	28	29	30	31	32	33	34	35	36	37	38	39	40	41	42	43	44	45	46	47	48	49
Timestep (h)	40	40	40	40	40	40	40	40	40	40	40	40	40	40	40	40	40	40	40	40	40	40	40	40	40	40	40	40	40	40	40	40	40	40	40	40	40	40	40	40	40	40	40	40	40	40	40	40	40
Kmax	0.00898162	0.018281	0.0202418	0.0218067	0.0274363	0.0163677	0.0196602	0.00888168	0.0200106	0.00948979	0.0192874	0.0108186	0.0302202	0.00653963	0.00851445	0.00621173	0.0290691	0.024393	0.0282129	0.0256924	0.0226422	0.0215442	0.024597	0.0222777	0.0251403	0.0273597	0.0219055	0.023529	0.0164263	0.0161545	0.0230073	0.0179553	0.0227036	0.00683685	0.00688921	0.00667772	0.00710709	0.00818913	0.00780315	0.00768371	0.00705669	0.0102333	0.0126758	0.0168256	0.011965	0.0120637	0.0180288	0.0176182	0.011156
Kmin	0.00360544	0.0139273	0.0112277	0.00915493	0.0135281	0.00931965	0.0110594	0.00329576	0.0191397	0.00914076	0.0182241	0.0053037	0.0201122	0.00634595	0.0079058	0.00550579	0.0142842	0.0107236	0.0171683	0.013213	0.0104505	0.0120129	0.0124713	0.0128347	0.0124692	0.0105862	0.0113077	0.00994363	0.00862631	0.00592791	0.0100858	0.00861643	0.0114207	0.0039387	0.00318932	0.00314324	0.0041024	0.00681876	0.00697214	0.00664314	0.00597581	0.00805625	0.0107385	0.0146693	0.00944575	0.0119156	0.0143451	0.015524	0.0100652
Kmax/Kmin	2.49113	1.3126	1.80284	2.38196	2.02809	1.75625	1.77769	2.69488	1.0455	1.03818	1.05834	2.03981	1.50258	1.03052	1.07699	1.12822	2.03505	2.27471	1.64331	1.94448	2.16662	1.79342	1.97229	1.73575	2.01619	2.58448	1.93721	2.36623	1.90421	2.72515	2.28116	2.08384	1.98792	1.73581	2.16009	2.12447	1.73242	1.20097	1.11919	1.15664	1.18088	1.27023	1.1804	1.14699	1.2667	1.01243	1.25679	1.1349	1.10837
θ	-0.418758	1.32867	-0.350851	-0.566443	-0.680868	-0.132103	-0.592331	-0.206604	0.0791022	-1.24517	1.52511	-0.681371	-0.579507	0.12036	-0.786926	0.944989	-0.654067	-0.643092	-0.611633	-0.671392	0.405815	-0.435621	-0.623022	0.38027	0.485158	0.451322	0.15343	0.389411	0.284276	0.413746	0.410023	0.150253	0.281549	0.0975613	9.95629e-05	0.164841	0.538412	1.3416	-1.38219	-1.15523	-1.04867	0.822332	0.821309	0.629001	0.676812	0.425891	-1.56397	-1.50122	-0.272513
340-380h
Region	1	2	3	4	5	6	7	8	9	10	11	12	13	14	15	16	17	18	19	20	21	22	23	24	25	26	27	28	29	30	31	32	33	34	35	36	37	38	39	40	41	42	43	44	45	46	47	48	49
Timestep (h)	40	40	40	40	40	40	40	40	40	40	40	40	40	40	40	40	40	40	40	40	40	40	40	40	40	40	40	40	40	40	40	40	40	40	40	40	40	40	40	40	40	40	40	40	40	40	40	40	40
Kmax	0.0133807	0.0155383	0.0268903	0.0315979	0.0137197	0.0175997	0.0127824	0.0129307	0.025674	0.0282804	0.0269047	0.0322273	0.02924	0.0186445	0.0218635	0.0236195	0.0219503	0.0186704	0.0187507	0.018229	0.0136338	0.0124974	0.0148759	0.00997429	0.0115368	0.0126192	0.0114998	0.0097696	0.0120146	0.0257718	0.0258108	0.0242826	0.025786	0.0237185	0.0197097	0.0222992	0.0239403	0.0263566	0.0288517	0.028568	0.0229004	0.0269956	0.0340074	0.030554	0.0186061	0.0193975	0.0193797	0.0288427	0.0253548
Kmin	0.0116151	0.0106148	0.0155977	0.022666	0.0109887	0.0108549	0.0114649	0.0111781	0.0143362	0.0230093	0.0244769	0.0232472	0.0167447	0.0115523	0.0198741	0.0211977	0.0182747	0.0118553	0.0124665	0.0127028	0.0130277	0.00931419	0.0111952	0.00947599	0.0112361	0.0116353	0.0112696	0.00887228	0.0113721	0.0157847	0.0112505	0.0121222	0.0122009	0.0208432	0.0189342	0.0214769	0.0222952	0.0217806	0.0245893	0.0231073	0.0178777	0.0244507	0.0246887	0.0229135	0.0163127	0.0180214	0.017511	0.0191923	0.0164668
Kmax/Kmin	1.152	1.46383	1.72399	1.39406	1.24852	1.62137	1.11492	1.15679	1.79084	1.22908	1.09919	1.38629	1.74623	1.61392	1.1001	1.11425	1.20113	1.57486	1.50409	1.43504	1.04653	1.34176	1.32877	1.05259	1.02676	1.08456	1.02042	1.10114	1.0565	1.63271	2.29418	2.00315	2.11346	1.13795	1.04095	1.03829	1.07379	1.21009	1.17334	1.23632	1.28094	1.10408	1.37745	1.33345	1.14059	1.07636	1.10671	1.50283	1.53975
θ	0.310819	-0.770438	-0.719435	1.38187	-0.583642	-0.813587	-0.39348	-0.586432	-0.454155	-0.216698	0.678415	-0.638391	-1.16851	-0.79814	0.13876	0.552015	0.121371	-0.791125	-0.796138	-0.781722	0.493779	-0.376046	-0.631282	-0.589877	-0.59027	0.160954	-0.436559	-0.934771	-0.77837	-0.0443523	-0.152242	0.0215769	0.451209	1.09127	0.295871	0.138285	0.799564	0.92482	0.826653	0.577397	0.971105	-1.06053	-1.4376	-1.17085	1.51477	-1.40661	1.37471	-0.205168	-0.631469
300-340h
Region	1	2	3	4	5	6	7	8	9	10	11	12	13	14	15	16	17	18	19	20	21	22	23	24	25	26	27	28
Timestep (h)	40	40	40	40	40	40	40	40	40	40	40	40	40	40	40	40	40	40	40	40	40	40	40	40	40	40	40	40
Kmax	0.0270071	0.0212765	0.0198762	0.0239958	0.0197631	0.0209124	0.0230794	0.022348	0.0235251	0.0241784	0.0236201	0.0263593	0.0196233	0.0174555	0.024326	0.0162466	0.0232739	0.0229468	0.017971	0.024501	0.0192959	0.0256086	0.0205054	0.015028	0.0201657	0.0214857	0.0222617	0.020354
Kmin	0.0110611	0.0204886	0.0183727	0.0232704	0.018608	0.010526	0.00965281	0.0185757	0.021565	0.0229195	0.0110352	0.0135271	0.0136243	0.013407	0.0128187	0.013727	0.00837327	0.0109667	0.0157602	0.021846	0.0111528	0.0109388	0.00772738	0.0139699	0.00939591	0.00989905	0.0165295	0.0155077
Kmax/Kmin	2.44162	1.03846	1.08183	1.03118	1.06207	1.98673	2.39095	1.20308	1.09089	1.05493	2.14045	1.94863	1.44032	1.30197	1.89769	1.18355	2.77955	2.0924	1.14027	1.12153	1.73013	2.34107	2.6536	1.07574	2.14622	2.17048	1.34678	1.31251
θ	-0.765898	0.820445	-0.156356	0.662515	-0.388489	-0.499024	0.166286	0.301351	0.213943	0.534455	-0.0361206	0.305733	-0.12886	-0.0249491	0.058652	-0.0773813	0.376513	0.752107	0.122772	0.438859	-0.491899	-0.453173	-1.07838	-0.103328	0.279824	0.981927	0.12661	-0.0994437
[truncated: 60 more columns]

## Sheet: Tube
420-460h
Region	1	2	3	4	5	6	7	8	9	10	11	12	13	14	15	16	17	18	19
Timestep (h)	40	40	40	40	40	40	40	40	40	40	40	40	40	40	40	40	40	40	40
Kmax	0.0121427	0.013202	0.00683096	0.00680487	0.00872261	0.00835918	0.0155837	0.0101799	0.0134718	0.0104223	0.0117919	0.0156093	0.00717832	0.00817732	0.0081081	0.0106854	0.0106854	0.0107052	0.00745089
Kmin	0.00307793	0.00250482	0.00149232	0.00524647	0.00614716	0.00235631	0.00468811	0.00263656	0.00584558	0.00614658	0.00491975	0.00648152	0.00143116	0.0025306	0.00270337	0.00196142	0.00196142	0.00257132	0.00104192
Kmax/Kmin	3.94508	5.27065	4.5774	1.29704	1.41897	3.54757	3.3241	3.86107	2.30461	1.69563	2.39684	2.40828	5.01574	3.23138	2.99925	5.44778	5.44778	4.1633	7.15114
θ	0.0190294	0.0468747	0.171991	-0.579006	-0.409091	-0.0135214	0.0415471	-0.00200024	0.230153	0.186115	-0.04441	0.149938	0.275514	0.0569799	-0.00609277	-0.224403	-0.271972	0.0707375	0.177789
380-420h
Region	1	2	3	4	5	6	7	8	9	10	11	12	13	14	15	16	17	18	19	20	21	22	23	24	25	26	27	28	29	30	31	32	33	34	35	36	37	38	39	40	41	42	43	44	45	46	47	48	49
Timestep (h)	40	40	40	40	40	40	40	40	40	40	40	40	40	40	40	40	40	40	40	40	40	40	40	40	40	40	40	40	40	40	40	40	40	40	40	40	40	40	40	40	40	40	40	40	40	40	40	40	40
Kmax	0.00931746	0.0095058	0.0108097	0.0122555	0.00663097	0.0229663	0.0147146	0.0174018	0.0179649	0.0148136	0.00980535	0.008956	0.0174366	0.0205697	0.0249307	0.0170202	0.0144097	0.0123967	0.0205239	0.0246399	0.0155234	0.0165893	0.0240076	0.0218114	0.0218214	0.0179811	0.0167653	0.0183635	0.0203103	0.0249773	0.020716	0.0220805	0.025799	0.0193091	0.0125004	0.012345	0.0101312	0.0161334	0.0153898	0.0155711	0.0145269	0.0256138	0.023331	0.0249518	0.0184912	0.011804	0.00898534	0.00923492	0.0136973
Kmin	0.00258537	0.00630191	0.00480467	0.00626632	0.00316905	0.00875305	0.00833509	0.00574625	0.00729418	0.00718	0.00642937	0.0062654	0.009508	0.0117202	0.0109083	0.00718921	0.0104835	0.00714437	0.00918303	0.00920284	0.00955383	0.00870819	0.00885727	0.00834264	0.00653372	0.00867086	0.00909926	0.0096256	0.00972667	0.00944539	0.00667639	0.00764547	0.0106152	0.0048761	0.00391809	0.00467919	0.00259249	0.00518578	0.00922115	0.00786802	0.00881303	0.0121675	0.0126493	0.0101115	0.010267	0.00427248	0.00265831	0.00256725	0.0032291
Kmax/Kmin	3.60391	1.5084	2.24983	1.95578	2.09241	2.6238	1.76538	3.02837	2.4629	2.06318	1.52509	1.42944	1.83389	1.75507	2.28547	2.36747	1.37451	1.73517	2.23498	2.67742	1.62484	1.90503	2.71049	2.61444	3.33981	2.07374	1.84249	1.90778	2.0881	2.6444	3.10288	2.88805	2.43037	3.95994	3.19044	2.63827	3.90791	3.11108	1.66897	1.97904	1.64835	2.1051	1.84446	2.46766	1.80103	2.7628	3.38009	3.5972	4.24185
θ	-0.378079	1.16937	-0.0955133	-0.130937	-0.0131697	-0.112179	-0.123466	0.184517	0.236925	0.396183	0.498878	0.884596	0.308048	0.0119301	0.113691	0.00194505	0.498135	1.02398	-0.122651	-0.120814	0.295671	-0.226902	-0.209855	-0.110102	-0.214354	-0.135915	-0.0763754	-0.0889485	0.420906	0.208768	0.0368343	0.169857	0.316835	-0.322473	0.516342	0.701612	0.555866	0.518844	-0.0463571	0.39928	-0.0448363	-0.127012	-0.0302472	-0.156318	0.103878	1.37864	1.46311	-0.31118	-0.299458
340-380h
Region	1	2	3	4	5	6	7	8	9	10	11	12	13	14	15	16	17	18	19	20	21	22	23	24	25	26	27	28	29	30	31	32	33	34	35	36	37	38	39	40	41	42	43	44	45	46	47	48	49
Timestep (h)	40	40	40	40	40	40	40	40	40	40	40	40	40	40	40	40	40	40	40	40	40	40	40	40	40	40	40	40	40	40	40	40	40	40	40	40	40	40	40	40	40	40	40	40	40	40	40	40	40
Kmax	0.0229895	0.0129212	0.0235325	0.0302364	0.022567	0.0200693	0.0175318	0.0298901	0.0245794	0.0190078	0.0102084	0.0123957	0.0153217	0.0211414	0.0165749	0.0263538	0.0321037	0.0237512	0.0208408	0.0240727	0.0138784	0.0170394	0.0154675	0.0147716	0.0100562	0.0296721	0.0328586	0.026433	0.0304552	0.033978	0.0277428	0.0234295	0.0219947	0.0190964	0.0182608	0.026981	0.0225832	0.016633	0.0162583	0.0119715	0.0131357	0.0150209	0.0128311	0.0168724	0.023363	0.0239971	0.0208703	0.023104	0.0257585
Kmin	0.0117393	0.00893737	0.00758954	0.0142637	0.0113162	0.00935435	0.00857514	0.0149847	0.0144342	0.0106358	0.00830885	0.00939732	0.0106261	0.0140125	0.00966264	0.0134561	0.0142058	0.011388	0.0123502	0.0121929	0.0091832	0.0126249	0.00999606	0.00970873	0.00870631	0.0136188	0.0123454	0.0135507	0.0128022	0.0146476	0.0139713	0.0134576	0.0129585	0.0118955	0.0118451	0.0135464	0.00852346	0.0100645	0.00990778	0.00782138	0.010686	0.0126583	0.00794585	0.0124479	0.0112377	0.0105538	0.00821805	0.00808944	0.00720938
Kmax/Kmin	1.95834	1.44574	3.10064	2.11981	1.99423	2.14545	2.0445	1.9947	1.70286	1.78715	1.22862	1.31906	1.44188	1.50875	1.71536	1.95851	2.25989	2.08563	1.68748	1.97432	1.51128	1.34967	1.54735	1.52148	1.15505	2.17876	2.66161	1.95068	2.3789	2.31971	1.98571	1.74098	1.69731	1.60534	1.54163	1.99175	2.64953	1.65265	1.64097	1.53061	1.22924	1.18665	1.61481	1.35544	2.07898	2.27378	2.53957	2.85607	3.57292
θ	-0.467709	0.785646	0.643473	-0.220058	-0.113897	0.751293	0.76237	0.651167	0.462652	0.240278	0.942462	0.870544	0.339283	0.628402	0.763775	-0.196272	-0.344329	-0.274689	-0.0796782	0.0261907	0.774034	0.210621	0.798735	0.789506	0.967957	-0.483093	0.952632	0.765723	0.949836	0.901	0.775363	0.384239	0.506789	0.586508	0.232548	0.0094195	0.555299	0.662993	0.658921	1.29493	1.03051	0.816542	1.13956	0.938981	-0.445096	-0.359223	-0.244989	0.761521	0.678606
300-340h
Region	1	2	3	4	5	6	7	8	9	10	11	12	13
Timestep (h)	40	40	40	40	40	40	40	40	40	40	40	40	40
Kmax	0.0183362	0.0270369	0.0156324	0.0233394	0.017446	0.0228285	0.0265199	0.0201726	0.018749	0.0295221	0.0119987	0.0249716	0.0295454
Kmin	0.0155512	0.0122337	0.010838	0.0188656	0.00901084	0.012542	0.0169099	0.0162167	0.0124002	0.0217862	0.0085422	0.0109698	0.0119621
Kmax/Kmin	1.17909	2.21004	1.44237	1.23714	1.93611	1.82017	1.5683	1.24394	1.51199	1.35508	1.40463	2.27639	2.46991
θ	-0.732983	1.17341	-0.156965	0.665212	0.289474	1.21016	1.10574	0.108075	1.15539	1.04258	-0.438483	1.12572	1.50427
[truncated: 9 more columns]
